# Supplementary material for: Impact of PRECEDE–PROCEED Model Audits in Cancer Screening Programs in Lombardy Region: Supporting Equity and Quality Improvement
Source: Curr Oncol. 2024 Oct 3;31(10):5960–73. doi: 10.3390/curroncol31100445 (PMC11506358; doi:10.3390/curroncol31100445)
Supplement: Supplementary file 1 [file curroncol-31-00445-s001.zip]

Archive with 1 entries (1 files):
- curroncol-3207906-supplementary.pdf
